# Supplementary material for: Over-Detection of Melanoma-Suspect Lesions by a CE-Certified Smartphone App: Performance in Comparison to Dermatologists, 2D and 3D Convolutional Neural Networks in a Prospective Data Set of 1204 Pigmented Skin Lesions Involving Patients’ Perception
Source: Cancers (Basel). 2022 Aug 7;14(15):3829. doi: 10.3390/cancers14153829 (PMC9367531; doi:10.3390/cancers14153829)
Supplement: Supplementary file 1 [file cancers-14-03829-s001.zip]

Archive with 1 entries (1 files):
- cancers-1815532-supplementary.pdf
